# Supplementary material for: The p97 Inhibitor UPCDC-30245 Blocks Endo-Lysosomal Degradation
Source: Pharmaceuticals (Basel). 2022 Feb 7;15(2):204. doi: 10.3390/ph15020204 (PMC8880557; doi:10.3390/ph15020204)
Supplement: Supplementary file 1 [file pharmaceuticals-15-00204-s001.zip]

Archive with 1 entries (1 files):
- pharmaceuticals-1562477-supplementary.pdf
